# Supplementary material for: Clinical and imaging features predict mortality in COVID-19 infection in Iran
Source: PLoS One. 2020 Sep 24;15(9):e0239519. doi: 10.1371/journal.pone.0239519 (PMC7514030; doi:10.1371/journal.pone.0239519)
Supplement: S1 Dataset — (XLSX) [file pone.0239519.s001.xlsx]

## Sheet: Imaging
		Male=1		<1 =0	Baseline CT																	Follow Up CT																			Follow Up CT 2
		Female=0		1=1	Presence	Other findings	1=yes, 0=no	1=yes, 0=no	1=yes, 0=no	1=yes, 0=no	Severity						Type						Presence					1=yes, 0=no	1=yes, 0=no	1=yes, 0=no	Severity						Type						CXR consolidation score
DOB	Age	Sex	PA diameter (cm)	RV/LV ratio			Presence of Pleural effusion	Presence of TB	Presence of borderline LN	Presence of bronchiectasis	RUL	RML	RLL	LLL	LUL	TOT	RUL	RML	RLL	LLL	LUL	Distribution		Series (number of days later)		pa diameter (cm)	rv/lv ratio	Presence of Pleural effusion	Presence of borderline LN	Presence of bronchiectasis	RUL	RML	RLL	LLL	LUL	TOT_2	RUL	RML	RLL	LLL	LUL	Distribution	rul	rll	lul	CXR consolidation score	rul	rll	lul
1943	77	1	2.9	0	Y		0	0	0	0	2	2	3	3	2	12	1	1	1	1	1	1	N	.		.	.				.	.	.	.	.		.	.	.	.	.	.
1966	54	1	2.6	0	Y		0	0	0	0	2	3	3	2	2	12	1	1	1	1	1	1	Y	5		2.6	0	0	0	0	3	4	5	5	3	20	2	2	2	2	2	1	1	3	1	3	1	2	1
1978	42	0	2.7	0	Y		0	0	0	0	1	1	3	2	3	10	1	1	1	1	2	1	N	.		.	.	.	.	.	.	.	.	.	.	.	.	.	.	.	.	.	0	1	0	0	0	1	0
1959	61	1	2.6	0	Y		0	0	0	0	4	2	3	3	3	15	1	1	1	1	1	5	Y	6	Enlarging med Ln	2.6	0	0	1	0	4	3	4	4	4	19	2	2	2	2	2	5
1965	55	0	3.5	0	Y	borderline ln	0	0	1	0	2	3	4	4	3	16	1	1	1	1	1	1	N	.		.	.	.	.	.	.	.	.	.	.	.	.	.	.	.	.	.	4	4	4	4	3	3	3
1972	48	1	3	0	Y	borderline ln	0	0	1	0	2	3	4	4	3	16	2	2	2	2	2	1	N	.		.	.	.	.	.	.	.	.	.	.	.	.	.	.	.	.	.	1	3	1	4	2	2	2
1966	54	1	2.8	0	Y		0	0	0	0	2	0	2	2	2	8	1	0	1	1	2	5	Y	4		2.8	0	0	0	0	2	0	2	3	3	10	2	0	5	2	2	1
1956	64	0	2.7	0	Y	bronchiectasis in RUL and calcified nodules in the right lung related to old TB	0	1	0	1	2	5	5	4	4	20	1	1	1	1	1	2	Y	.		.	.	.	.	.	.	.	.	.	.	.	.	.	.	.	.	.
1983	37	0	2.6	0	Y		0	0	0	0	1	0	2	3	3	9	1	0	2	2	1	1	N	.		.	.	.	.	.	.	.	.	.	.	.	.	.	.	.	.	.
1983	37	1	2.7	0	Y		0	0	0	0	2	2	3	3	2	12	1	1	1	1	1	1	N	.		.	.	.	.	.	.	.	.	.	.	.	.	.	.	.	.	.
1983	37	1	2.4	0	Y		0	0	0	0	0	2	3	4	3	12	0	1	1	1	1	2	N	6		2.4	0	0	0	0	0	2	2	3	3	10	0	1	1	6	6	2
1949	71	0	2.3	0	Y	borderline ln	0	0	1	0	2	3	2	2	2	11	1	1	1	1	1	1	N	.		.	.	.	.	.	.	.	.	.	.	.	.	.	.	.	.	.
1979	41	0	2.4	0	Y		0	0	0	0	2	1	3	3	2	11	1	1	2	2	1	1	N	.		.	.	.	.	.	.	.	.	.	.	.	.	.	.	.	.	.
1951	69	1	2.2	0	Y	lll pleural based nodule likely separate.	0	0	0	0	2	1	2	2	2	9	1	1	1	1	1	1	Y	6		2.9	0	0	0	0	4	4	5	5	4	22	2	2	2	2	2	4	3	3	3	4	3	3	3
1961	59	1	2.6	0	Y		0	0	0	0	2	0	3	4	2	11	1	0	1	1	1	1	Y	6		2.6	0	0	0	0	2	2	2	2	2	10	4	3	5	5	4	4
1958	62	0	2.7	0	Y	borderline med ln	0	0	1	0	3	3	3	3	3	15	1	1	1	1	1	1	N	.		.	.	.	.	.	.	.	.	.	.	.	.	.	.	.	.	.	1	3	1	3	1	2	3
1955	65	1	2.5	0	Y		0	0	0	0	4	4	4	4	4	20	1	1	1	1	1	4	Y	.		.	.	.	.	.	.	.	.	.	.	.	.	.	.	.	.	.	1	3	2	2	1	3	3
1968	52	0	2.9	0	Y		0	0	0	0	4	3	4	2	2	15	2	2	2	2	2	1	N	.		.	.	.	.	.	.	.	.	.	.	.	.	.	.	.	.	.
1985	35	1	2.3	0	Y		0	0	0	0	3	0	0	0	3	6	2	0	0	0	2	1	N	.		.	.	.	.	.	.	.	.	.	.	.	.	.	.	.	.	.
1965	55	0	2.3	0	Y		0	0	0	0	1	2	2	2	1	8	1	1	1	1	1	1	N	.		.	.	.	.	.	.	.	.	.	.	.	.	.	.	.	.	.
1976	44	0	3	0	Y	borderline ln	0	0	1	0	3	3	3	3	3	15	1	1	2	2	1	1	N	.		.	.	.	.	.	.	.	.	.	.	.	.	.	.	.	.	.
1952	68	1	2.5	0	y		0	0	0	0	2	0	1	0	2	5	1	0	1	0	1	6		.		.	.	.	.	.	.	.	.	.	.	.	.	.	.	.	.	.
1983	37	1	3	0	y	borderline mediastinal lymph nodes	0	0	1	0	1	2	4	0	0	7	4	9	2	0	0	5		2	Improvement of RLL worsening of other lobes.	3	0	0	0	0	1	4	5	2	0	12	9	11	2	3	0	5
1988	32	1	3.3	0	y	borderline mediastinal lymph nodes	0	0	1	0	3	1	3	2	2	11	2	2	2	2	2	1		.		.	.	.	.	.	.	.	.	.	.	.	.	.	.	.	.	.	1	3	0	1	1	2	0
1968	52	1	2.4	0	y	borderline mediastinal lymph nodes	0	0	1	0	1	3	4	3	2	13	1	1	2	1	2	1		.		.	.	.	.	.	.	.	.	.	.	.	.	.	.	.	.	.
1973	47	1	2.4	0	y	trace right pleural effusion	1	0	0	0	1	0	2	1	0	4	1	0	1	1	0	1		2	Trace right pleural effusion.	2.4	0	1	0	0	2	0	3	2	1	8	1	1	1	1	1	1	1	2	0	1	3	2	0
1951	69	0	2.7	0	y	bilateral small pleural effusions	1	0	0	0	5	5	5	5	4	24	2	2	2	2	2	4		6	Ards picture.	2.8	0	0	0	0	5	5	5	5	5	25	1	1	2	2	1	4	4	4	1	4	2	2	2
1942	78	1	3	0	y	borderline mediastinal lymph nodes. Bilateral small pleural effusions. Cabg.	1	0	1	0	4	1	3	2	4	14	2	2	2	2	2	5		.		.	.	.	.	.	.	.	.	.	.	.	.	.	.	.	.	.
1979	41	1	2.7	0	y	borderline ln	0	0	1	0	4	3	5	5	4	21	2	2	2	2	2	5		.		.	.	.	.	.	.	.	.	.	.	.	.	.	.	.	.	.
1934	86	1	2.5	0	y	trace right pleural effusion	1	0	0	0	1	1	1	0	1	4	9	9	9	9	9	5		4	Enlarging bilateral small pleural effusion r>l.	2.7	0	1	0	0	3	4	3	1	5	16	2	2	2	2	2	5
1949	71	0	3.1	0	y	old tb scar in the rul.	0	1	0	0	3	3	3	3	3	15	1	1	1	1	1	1		7		3.1	0	0	0	0	4	4	3	4	4	19	2	2	2	2	2	1
1952	68	1	2.8	0	y		0	0	0	0	3	2	5	4	2	16	2	2	2	2	2	1		.		.	.	.	.	.	.	.	.	.	.	.	.	.	.	.	.	.
1946	74	1	2.7	0	y	emphysema	0	0	0	0	4	5	5	5	4	23	1	1	1	2	2	4		.		.	.	.	.	.	.	.	.	.	.	.	.	.	.	.	.	.	3	4	3	4	2	2	2
1955	65	0	2.8	0	y		0	0	0	0	3	3	3	4	3	16	1	1	1	1	1	1		.		.	.	.	.	.	.	.	.	.	.	.	.	.	.	.	.	.
1990	30	1	2.1	0	y		0	0	0	0	1	0	0	4	0	5	2	0	0	2	0	1		.		.	.	.	.	.	.	.	.	.	.	.	.	.	.	.	.	.	0	0	0	1	0	0	0
1934	86	1	2.8	0	y		0	0	0	0	1	1	2	1	3	8	1	1	1	1	1	1	borderline lns	1	No change	2.8	0	0	1	0	1	1	2	1	3	8	1	1	1	1	1	1
1945	75	1	2.7	0	y		0	0	0	0	2	1	2	2	1	8	1	1	1	1	1	1		.		.	.	.	.	.	.	.	.	.	.	.	.	.	.	.	.	.
1939	81	0	2.5	0	y	borderline ln. calcified ln old tb.	0	1	1	0	2	2	3	2	1	10	1	1	1	1	1	1		.		.	.	.	.	.	.	.	.	.	.	.	.	.	.	.	.	.
1980	40	0	3.2	0	y		0	0	0	0	2	1	4	2	3	12	2	1	2	2	2	1		.		.	.	.	.	.	.	.	.	.	.	.	.	.	.	.	.	.
1944	76	1	2.6	0	y	borderline ln	0	0	1	0	2	1	2	2	2	9	1	1	1	1	1	1		.		.	.	.	.	.	.	.	.	.	.	.	.	.	.	.	.	.
1967	53	1	2.7	0		borderline LN	0	0	1	0	2	2	3	3	2	12	1	1	1	1	1	1		.		.	.	.	.	.	.	.	.	.	.	.	.	.	.	.	.	.
1937	83	0	2.3	0			0	0	0	0	2	0	2	2	2	8	1	0	1	1	1	1		.		.	.	.	.	.	.	.	.	.	.	.	.	.	.	.	.	.
1963	57	1	2.2	0		borderline LN	0	0	1	0	2	1	3	2	1	9	1	1	1	1	1	1		.		.	.	.	.	.	.	.	.	.	.	.	.	.	.	.	.	.
1980	40	1	3	0		borderline LN	0	0	1	0	5	5	5	5	5	25	1	1	1	1	1	4		.		.	.	.	.	.	.	.	.	.	.	.	.	.	.	.	.	.	3	3	4	4	3	3	3
1957	63	1	2.3	0		borderline LN	0	0	1	0	4	0	1	0	1	6	1	0	1	0	1	1		.		.	.	.	.	.	.	.	.	.	.	.	.	.	.	.	.	.
1980	40	1	2.4	0			0	0	0	0	2	1	2	2	2	9	1	1	2	1	1	5		.		.	.	.	.	.	.	.	.	.	.	.	.	.	.	.	.	.
1955	65	1	2.6	0		borderline LN	0	0	1	0	4	4	4	4	4	20	1	1	1	1	1	4		5	Lns are enlarging. New trace bilateral pleural effusions.	2.6	0	1	1	0	5	5	5	5	5	25	2	2	2	2	2	4	4	4	4	4	1	2	1
1978	42	0	2.6	0			0	0	0	0	2	2	2	2	2	10	1	1	1	1	1	5		5		2.8	0	0	0	0	3	2	4	3	4	16	1	1	2	1	1	5
1947	73	1	2.5	0			0	0	0	0	2	3	3	3	2	13	1	1	2	2	1	1		4	Borderline LN	2.5	0	0	1	0	4	4	4	4	3	19	2	2	2	2	2	5
1946	74	0	2.5	0		borderline LN	0	0	1	0	3	1	4	2	2	12	2	2	2	2	2	1		4	Increasing LN	2.5	0	0	1	0	4	2	5	3	3	17	2	2	2	2	2	1
1960	60	0	3.2	0	recent cabg with moderate left pleural effusion (excluded)		1	0	1	0	4	3	4	3	3	17	2	2	2	2	2	5
1990	30	1	2.5	0	y		0	0	0	0	2	2	4	4	4	16	1	1	1	1	1	1		.		.	.	.	.	.	.	.	.	.	.	.	.	.	.	.	.	.
1985	35	1	2.3	0		bilateral pleural thickening trace (capture all 3 for manuscript)	1	0	0	0	4	2	2	4	2	14	2	1	1	1	1	1		8	enlarging med ln; bilateral pleural effusion (trace)	2.3	0	1	1	0	4	2	2	3	2	13	2	2	2	5	2	1	1	0	0	0	3	0	0
1963	57	0	2.7	0		trace bil pleural effusions; borderline ln	1	0	1	0	5	5	5	5	5	25	2	1	1	1	2	4		.	.	.	.	.	.	.	.	.	.	.	.	.	.	.	.	.	.	.
1948	72	1	2.4	0			0	0	0	0	1	1	3	1	0	6	1	1	1	1	0	1		.	.	.	.	.	.	.	.	.	.	.	.	.	.	.	.	.	.	.	3	4	0	2	2	3	0
1959	61	1	2.4	0			0	0	0	0	2	2	2	2	0	8	1	1	1	1	0	1		.	.	.	.	.	.	.	.	.	.	.	.	.	.	.	.	.	.	.
1976	44	1	2.6	0		borderline ln	0	0	1	0	2	1	2	2	2	9	1	1	1	1	1	1		.	.	.	.	.	.	.	.	.	.	.	.	.	.	.	.	.	.	.
1965	55	1	2.8	0		tb	0	1	0	0	2	1	2	2	2	9	1	1	1	1	1	1		.	.	.	.	.	.	.	.	.	.	.	.	.	.	.	.	.	.	.	0	0	0	1	0	0	0
1953	67	1	2.7	0			0	0	0	0	1	2	2	1	1	7	1	1	1	1	1	1		.	.	.	.	.	.	.	.	.	.	.	.	.	.	.	.	.	.	.
1972	48	0	2.8	0		borderline ln; trace bil pleural effusions	1	0	1	0	1	1	3	4	3	12	1	1	1	1	1	1		7	bilateral pleural effusions increased; new trace pericardial effusion; increased med ln	3.1	0	1	1	0	3	3	5	5	4	20	2	2	2	2	2	5	3	4	4	4	3	3	3
1960	60	0	3.3	0			0	0	0	1	2	1	2	2	2	9	1	1	1	1	1	1		.		.	.	.	.	.	.	.	.	.	.	.	.	.	.	.	.	.	1	2	1	3	1	3	1
1946	74	0	2.1	0			0	0	0	0	1	1	2	2	1	7	1	1	1	1	1	1		.		.	.	.	.	.	.	.	.	.	.	.	.	.	.	.	.	.
1965	55	1	2.5	0		tb	0	1	0	0	1	0	1	2	1	5	1	0	1	1	1	1		8	ln bigger	3	0	0	1	0	3	2	4	5	3	17	1	1	1	1	1	1
1949	71	1	2.3	0		emphysema (extensive)	0	0	1	0	0	0	4	5	1	10	0	0	2	2	1	5		.	.	.	.	.	.	.	.	.	.	.	.	.	.	.	.	.	.	.	1	4	0	4	2	3	0
1961	59	1	3.2	0		exclusion due to early presentation and collapsed lobes difficult to establish pattern. 1/20/2020 not sure people were testing covid at that time.	1	0	1	0	3	3	3	4	3	16	2	2	2	2	2	5		.	.	.	.	.	.	.	.	.	.	.	.	.	.	.	.	.	.	.	4	4	3	4	3	3	2
1932	88	1	3.2	0		borderline ln	0	0	1	0	3	2	3	4	2	14	2	2	2	2	2	1		.	.	.	.	.	.	.	.	.	.	.	.	.	.	.	.	.	.	.	4	4	3	4	2	2	2
1999	21	1	2.8	0		borderline ln; trace bil pleural effusions	1	0	1	0	5	5	3	3	5	21	2	2	2	2	2	5		.	.	.	.	.	.	.	.	.	.	.	.	.	.	.	.	.	.	.	1	2	2	2	1	2	1
1978	42	1	2.7	0		borderline ln; trace bil pleural effusions ( (upper lobe predominant disease)	1	0	1	0	4	1	1	1	4	11	1	1	1	1	1	1		.	.	.	.	.	.	.	.	.	.	.	.	.	.	.	.	.	.	.
1938	82	1	2.4	0		tb; bilateral pleural effusions; dilated esophagus and bronchus secretions *atypical findings ?aspiration vs covid superimposed?	1	1	0	0	3	2	5	5	1	16	11	11	11	11	11	5		.	.	.	.	.	.	.	.	.	.	.	.	.	.	.	.	.	.	.	2	3	3	3	1	2	2
1960	60	0	2.3	0			0	0	0	0	3	3	3	3	3	15	1	1	1	1	1	1		4	enlarging ln	2.6	0	0	1	0	4	4	5	5	4	22	1	1	1	1	1	5	2	3	1	3	2	2	2
1972	48	1	2.2	0		borderline ln	0	0	1	0	2	1	2	3	3	11	5	5	5	5	5	1		.	.	.	.	.	.	.	.	.	.	.	.	.	.	.	.	.	.	.
1933	87	0	3.2	1		bilateral small pleural effusions; borderline ln	1	0	1	0	0	1	2	2	0	5	0	1	1	1	0	1		.	.	.	.	.	.	.	.	.	.	.	.	.	.	.	.	.	.	.
1964	56	0	2.6	0		tb	0	1	0	0	1	0	3	1	3	8	1	0	1	1	1	1		6	enlarging ln	2.6	0	0	1	1	1	0	3	1	3	8	1	0	1	1	1	1	1	2	2	1	1	1	2
1965	55	1	2.8	0		tb	0	1	0	1	3	3	3	3	3	15	1	1	1	1	1	1		5	enlarging ln, new trace pleural effusions	3.8	0	1	1	1	4	5	5	5	4	23	2	2	2	2	2	4	4	3	2	2	2	3	1
1974	46	1	2.8	0		trace pleural effusions	1	0	0	0	3	3	3	2	2	13	1	1	1	1	1	1		.	.	.	.	.	.	.	.	.	.	.	.	.	.	.	.	.	.	.
1957	63	1	2.7	0		trace right pleural effusion; lll cyst (also at baseline)	1	0	0	0	3	3	3	3	3	15	1	1	1	1	1	1		3	trace pleural effusions (left new); enlarging ln	3.2	0	1	1	0	4	3	4	4	4	19	1	1	1	1	1	5	3	1	1	2	3	1	2
1957	63	0	2.4	0		borderline ln	0	0	1	1	4	5	4	4	4	21	1	1	1	1	1	5		.	.	.	.	.	.	.	.	.	.	.	.	.	.	.	.	.	.	.	3	3	1	4	3	3	1
1970	50	0	2.8	0		trace right pleural effusion	1	0	0	0	2	1	1	2	2	8	1	1	1	1	1	1		.	.	.	.	.	.	.	.	.	.	.	.	.	.	.	.	.	.	.
1958	62	0	2.2	0		borderline ln	0	0	1	0	3	2	2	2	2	11	1	1	1	1	1	1		.	.	.	.	.	.	.	.	.	.	.	.	.	.	.	.	.	.	.
1960	60	1	2.2	0		borderline ln	0	0	1	1	4	3	5	4	4	20	1	1	1	1	1	5		.	.	.	.	.	.	.	.	.	.	.	.	.	.	.	.	.	.	.
1935	85	1	2.8	0		tb	0	1	0	0	4	3	4	4	4	19	1	1	1	1	1	5		.	.	.	.	.	.	.	.	.	.	.	.	.	.	.	.	.	.	.
1932	88	1	2.7	0		tb	0	1	0	1	1	0	2	1	1	5	1	0	1	1	1	1		6	tb, enlarging ln	2.7	0	0	1	0	3	3	4	5	3	18	1	1	1	1	1	5	4	3	0	4	2	2	0
1982	38	1	2.3	0			0	0	0	0	3	2	3	3	1	12	1	1	1	1	1	1		.	.	.	.	.	.	.	.	.	.	.	.	.	.	.	.	.	.	.	1	1	0	0	1	1	0
1956	64	1	2.5	0		borderline ln, trace bil pleural effusion	1	0	1	0	3	3	4	5	4	19	2	2	2	2	2	5		.	.	.	.	.	.	.	.	.	.	.	.	.	.	.	.	.	.	.	2	3	1	2	2	2	1
1944	76	1	2.9	0		borderline ln, trace bil pleural effusion	1	0	1	1	5	5	5	5	5	25	1	1	1	1	1	4		.	.	.	.	.	.	.	.	.	.	.	.	.	.	.	.	.	.	.
1920	100	1	3.5	0		borderline ln, larger bil pleural effusions, emphysema, unsure if superimposed chf	1	0	1	1	5	5	5	5	4	24	1	1	1	1	1	4		.	.	.	.	.	.	.	.	.	.	.	.	.	.	.	.	.	.	.
1927	93	0	2.7	0		larger bil pleural effusions, bibasilar atelectasis and breathing artifact limits assessment	1	0	0	0	1	2	1	1	1	6	1	1	1	1	1	1		.	.	.	.	.	.	.	.	.	.	.	.	.	.	.	.	.	.	.	3	4	4	4	2	2	3
1970	50	1	2.8	0			0	0	0	0	0	0	1	4	1	6	0	0	1	2	1	1		9	.	2.4	0	0	0	0	0	0	0	3	0	3	0	0	0	1	0	1	0	0	0	2	0	0	0
1956	64	0	2.3	0			0	1	0	1	2	2	2	2	1	9	1	1	1	1	1	1		.	.	.	.	.	.	.	.	.	.	.	.	.	.	.	.	.	.	.	3	3	0	3	2	2	0
1946	74	1	3.3	0			0	0	0	1	3	1	3	2	1	10	1	1	1	1	1	1		.	.	.	.	.	.	.	.	.	.	.	.	.	.	.	.	.	.	.
[truncated: 2 more columns]

## Sheet: Deceased
age	gender	WBC count	lymph %	lymph count	plt count	ESR	CRP(quanti)	LDH	days of admition	ICU	o2 sat	temperture	CC	fever	chills	fatigue	myalgia	chest pain	shortness of breath	cough	headache	sore throat	anorexia	N/V	diarrhea	sputum production	LOC	hemoptysis	Number of sympmtoms	symptom to hospitalization	PMH	COPD/asthma	DM	HTN	IHD	CVD	cancer	CKD	immunodificiency	Autoimmune	Total	other	CXR Rale	CT Severity	CT Pleural Effusion
57	f	10600	10.5	1113	7000	.	.	.	1	1	70	37	dys	0	0	0	0	0	1	0	0	0	0	0	0	0	0	0	1	.	ITP	0	0	0	0	0	0	0	0	1	1	ITP	.	25	1
77	m	7300	7.6	554.8	229000	38	.	.	6	5	66	39.1	fever-dys-loc	1	0	0	0	0	1	0	0	0	0	0	0	0	1	0	3	.	neg	0	0	0	0	0	0	0	0	0	0		.	12	0
48	f	4000	23.2	928	204000	24	33	826	17	5	.	.	admitted with MS flare, died of corona																0	.	MS	0	0	0	0	0	0	0	1	0	1	MS	45	12	1
71	m	9900	2.9	287.1	124000	61	.	664	11	11	0.79	37	dys,fatigue	0	0	1	0	0	1	0	0	0	0	0	0	0	0	0	2	.	COPD	1	0	0	0	0	0	0	0	0	1		26	10	0
59	m	11600	12.8	1484.8	166000	.	.	709	51	50	.	.	incisional hernia																0	.	.	.	.	.	.	.	.	.	.	.	.		42	16	1
88	m	13100	9.6	1257.6	152000	39	40	654	16	15	.	.	dys, LOC	0	0	0	0	0	1	0	0	0	0	0	0	0	1	0	2	1	.	.	.	.	.	.	.	.	.	.	.		34	14	0
21	m	19600	7.3	1430.8	275000	54	.	466	19	17	.	.	LOC	0	0	0	0	0	0	0	0	0	0	0	0	0	1	0	1	1	.	.	.	.	.	.	.	.	.	.	.		11	21	1
82	m	3700	3.1	114.7	173000	52	102	338	4	2	.	.	LOC	0	0	0	0	0	0	0	0	0	0	0	0	0	1	0	1	1	.	.	.	.	.	.	.	.	.	.	.		20	16	1
60	f	3700	40.7	1505.9	153000	40	86	542	25	20	0.92	37	dys	0	0	0	0	0	1	0	0	0	0	0	0	0	0	0	1	3	.	.	.	.	.	.	.	.	.	.	.		18	15	0
55	m	4300	30	1290	162000	16	42	385	19	14	94	37.3	fever-cough-CP-sore	1	0	0	0	1	0	1	0	1	0	0	0	0	0	0	4	5	dm	0	1	0	0	0	0	0	0	0	1		23	15	0
55	f	3000	22.7	681	126000	.	12	428	16	1	0.73	37.6	cough, dys	1	0	0	0	0	1	1	0	0	0	0	0	0	0	0	3	2	DM, HTN, breast cancer,chemotherapy	0	1	1	0	0	1	0	1	0	4	(chemotherapy)	48	16	0
88	m	3400	50.7	1723.8	138000	6	7	560	19	11	0.91	37.9	fever,cough, dys,fatigue	1	1	1	0	0	1	0	0	0	0	0	0	0	0	0	4	3	IHD	0	0	0	1	0	0	0	0	0	1		26	5	0
38	m	5800	6	348	51000	20	9	.	5	3	.	.	.	.	.	.	.	.	.	.	.	.	.	.	.	.	.	.	0	.	.	.	.	.	.	.	.	.	.	.	.		2	12	0
76	m	14700	6.8	999.6	157000	.	123	.	1	1	75	36.7	dys-sore-cough	0	0	0	0	0	1	1	0	1	0	0	0	0	0	0	3	6	htn-ihd	0	0	1	1	0	0	0	0	0	2		.	25	1
100	m	8900	9.5	845.5	150000	90	142	1154	3	0	92	37.1	fever-cough-myal	1	0	0	1	0	0	1	0	0	0	0	0	0	0	0	3	0	neg	0	0	0	0	0	0	0	0	0	0		.	24	1
93	f	10700	7.4	791.8	193000	69	.	.	9	8	83	37.8	dys-loc	1	0	0	0	0	1	0	0	0	0	0	0	0	1	0	3	.	neg	0	0	0	0	0	0	0	0	0	0		38	6	1
68	m	6100	21.6	1317.6	136000	11	11	392	16	10	92	39.5	dys-cough	1	0	0	0	0	1	1	0	0	0	0	0	0	0	0	3	.	htn	0	0	1	0	0	0	0	0	0	1		39	9	0
86	m	3400	13.2	448.8	189000	16	.	735	4	2	0.94	37.5	dys,fever,cough	1	0	0	0	0	1	1	0	0	0	0	0	0	0	0	3	2	asthma, IHD, Alzheimer,DM, HTN	1	1	1	1	0	0	0	0	0	4	asthma, alzheimer's	.	4	1
74	m	15000	6.7	1005	206000	80	.	.	13	12	90	36.4	dys	0	0	0	0	0	1	0	0	0	0	0	0	0	0	0	1	14	dm-cabg	0	1	0	1	0	0	0	0	0	2		32	23	0
61	f	8200	10	820	167000	55	.	727	3	0	88	37	fever-chill-myal-cough	1	1	0	1	0	0	1	0	0	0	0	0	0	0	0	4	.	cabg-dm	0	1	0	1	0	0	0	0	0	2		.	17	1
76	m	10000	10.6	1060	115000	25	.	534	7	3	0.91	37.5	chest pain, dys,fever, cough	1	0	0	0	1	1	1	0	0	0	0	0	0	0	0	4	3	HTN	0	0	1	0	0	0	0	0	0	1		.	9	0

## Sheet: Alive
age	gender	WBC count	lymph %	lymph count	plt count	ESR	CRP(quanti)	LDH	symptom to hospitalization	o2 sat	days of admition	ICU	fever	chills	fatigue	myalgia	chest pain	shortness of breath	cough	headache	sore throat	anorexia	N/V	diarrhea	sputum production	LOC	hemoptysis	Number of symptoms	symptom to hospitalization	temperture	o2 sat	PMH	COPD/asthma	DM	HTN	IHD	CVD	cancer	CKD	immunodificiency	Number of co-morbidities	other	CXR Rale	CT Severity	CT Pleural Effusion
83	f	4900	16.4	803.6	195000	61	.	481	.	98	6	0	0	0	0	1	0	0	0	0	0	0	0	0	0	0	0	1		36.5	98	neg	0	0	0	0	0	0	0	0	0		.	0	8
65	f	10700	4.4	470.8	161000	75	.	841	3	90	8	0	0	0	0	0	0	1	1	0	0	0	0	0	0	0	0	2	3	37.3	90	neg	0	0	0	0	0	0	0	0	0		24	0	20
41	m	8400	9.7	814.8	251000	97	.	.	3	78	10	0	1	0	0	0	0	0	1	0	0	0	0	0	0	0	0	2	3	38.9	78	neg	0	0	0	0	0	0	0	0	0		.	0	21
40	f	7200	22.3	1605.6	173000	62	.	356	3	95	8	0	1	0	0	0	0	1	1	0	0	0	0	0	0	0	0	3	3	37.2	95	pregnant	0	0	0	0	0	0	0	0	0	pregnant	.	0	11
40	f	3300	22.4	739.2	121000	37	.	432	5	88	6	0	1	0	1	0	0	1	0	0	0	0	0	0	0	0	0	3	5	37.5	88	.	.	.	.	.	.	.	.	.	0		.	0	12
42	m	4000	29.1	1164	126000	32	.	318	14	94	5	0	1	0	0	1	0	1	0	0	0	0	0	0	0	0	0	3	14	37.5	94	neg	0	0	0	0	0	0	0	0	0		.	0	9
55	m	6700	20.1	1346.7	185000	46	.	868	3	88	5	0	1	0	0	1	0	0	0	0	0	0	1	0	0	0	0	3	3	37	88	neg	0	0	0	0	0	0	0	0	0		.	0	5
46	m	3900	30.1	1173.9	99000	30	2	400	14	94	6	0	1	0	0	0	0	1	1	0	0	0	0	0	0	0	0	3	14	37.1	94	neg	0	0	0	0	0	0	0	0	0		.	1	13
48	m	3800	16.1	611.8	124000	64	114	1105	5	87	14	8	1	0	0	0	0	1	1	0	0	0	0	0	0	0	0	3	5	38.7	87	neg	0	0	0	0	0	0	0	0	0		22	0	16
68	m	4600	23.5	1081	212000	54	.	813	4	88	7	0	1	1	0	0	0	0	1	0	0	0	0	0	0	0	0	3	4	36.8	88	neg	0	0	0	0	0	0	0	0	0		.	0	16
53	m	6200	13.7	849.4	248000	.	.	.	10	89	7	0	1	0	0	0	0	0	1	0	0	0	0	0	1	0	0	3	10	38.5	89	.	.	.	.	.	.	.	.	.	0		.	0	12
40	m	4500	20.9	940.5	129000	28	.	622	7	95	5	0	0	0	0	1	0	1	1	0	0	0	0	0	0	0	0	3	7	37	95	vitiligo	0	0	0	0	0	0	0	0	0	vitiligo	.	0	9
30	m	7500	20.1	1507.5	217000	25	.	1313	15	94	5	0	1	0	0	1	0	1	0	0	0	0	0	0	0	0	0	3	15	37.5	94	neg	0	0	0	0	0	0	0	0	0		.	0	16
56	f	4000	44.4	1776	179000	37	6	.	5	98	8	0	1	1	0	1	0	0	1	0	0	0	0	0	0	0	0	4	5	38.2	98	migraine	0	0	0	0	0	0	0	0	0		8	0	8
37	f	5700	18.5	1054.5	203000	30	86	336	10	96	7	0	1	1	0	1	0	0	1	0	0	0	0	0	0	0	0	4	10	38.5	96	neg	0	0	0	0	0	0	0	0	0		.	0	9
35	m	4600	25.6	1177.6	157000	17	3	480	3	97	9	0	1	1	0	0	0	1	0	0	0	0	0	1	0	0	0	4	3	37.1	97	neg	0	0	0	0	0	0	0	0	0		3	1	14
37	m	8100	14.9	1206.9	222000	.	76	311	4	94	7	0	1	0	0	1	0	1	1	0	0	0	0	0	0	0	0	4	4	38	94	neg	0	0	0	0	0	0	0	0	0		.	0	12
37	m	3000	29.8	894	133000	.	54	.	10	95	8	0	1	1	0	1	0	0	1	0	0	0	0	0	0	0	0	4	10	37	95	neg	0	0	0	0	0	0	0	0	0		.	0	12
42	f	3900	32.4	1263.6	144000	.	.	.	10	97	11	0	1	1	1	0	0	0	1	0	0	0	1	0	0	0	0	5	10	36.5	97	neg	0	0	0	0	0	0	0	0	0		1	0	10
42	f	5700	27.5	1567.5	106000	58	.	.	10	94	4	0	1	0	0	1	0	1	1	0	0	0	1	0	0	0	0	5	10	37	94	neg	0	0	0	0	0	0	0	0	0		.	0	10
61	m	5400	18	972	226000	7	24	.	7	94	8	0	0	0	0	0	0	0	1	0	0	0	0	0	0	0	0	1	7	37	94	ihd	0	0	0	1	0	0	0	0	1		.	0	8
60	m	9400	9	846	178000	79	.	643	2	88	13	0	0	0	0	0	0	1	0	0	0	0	0	0	0	0	0	1	2	37.2	88	htn	0	0	1	0	0	0	0	0	1		.	0	15
54	m	3200	30.8	985.6	112000	40	.	.	4	95	7	0	1	0	0	0	0	0	1	0	0	0	0	0	0	0	0	2	4	37	95	DM	0	1	0	0	0	0	0	0	1		9	1	4
87	m	3400	26.4	897.6	140000	.	16	932	2	94	5	0	1	0	0	0	0	1	0	0	0	0	0	0	0	0	0	2	2	37.9	94	ihd	0	0	0	1	0	0	0	0	1		.	1	5
84	m	8200	5.9	483.8	112000	62	119	509	5	90	7	0	0	0	0	1	0	0	1	0	0	0	0	0	0	0	0	2	5	37.3	90	ihd	0	0	0	1	0	0	0	0	1		.	0	19
59	m	5200	15.5	806	146000	35	.	.	.	91	15	6	0	0	0	0	0	1	1	0	0	0	0	0	0	0	0	2		37.2	91	htn	0	0	1	0	0	0	0	0	1		.	0	11
73	m	6500	23.6	1534	129000	20	.	1537	7	88	11	0	1	0	1	0	0	0	0	0	0	0	0	0	0	0	0	2	7	38	88	HTN	0	0	1	0	0	0	0	0	1		.	0	13
85	m	4800	37.9	1819.2	199000	43	.	829	3	91	9	0	0	0	0	0	0	1	1	0	0	0	0	0	0	0	0	2	3	37.3	91	dm	0	1	0	0	0	0	0	0	1		.	0	10
74	f	10600	19.9	2109.4	327000	50	.	468	3	91	9	0	0	0	1	1	0	1	0	0	0	0	0	0	0	0	0	3	3	37.1	91	HTN	0	0	1	0	0	0	0	0	1		.	0	10
44	f	9900	15.1	1494.9	185000	28	12	.	3	95	5	0	0	0	0	1	1	0	1	0	0	0	0	0	0	0	0	3	3	36.8	95	dm	0	1	0	0	0	0	0	0	1		.	0	15
65	f	5500	18.5	1017.5	352000	73	.	.	7	88	8	0	0	0	0	0	0	1	0	1	0	0	0	1	0	0	0	3	7	37.1	88	ihd	0	0	0	1	0	0	0	0	1		.	0	16
68	m	6700	25.4	1701.8	143000	10	.	.	7	97	8	0	0	0	0	1	0	1	1	0	0	0	0	0	0	0	0	3	7	36.5	97	dm	0	1	0	0	0	0	0	0	1		.	0	5
67	m	6700	24.7	1654.9	173000	17	31	392	6	95	12	0	1	1	0	1	0	0	0	0	0	0	0	0	0	0	0	3	6	39.5	95	dm	0	1	0	0	0	0	0	0	1		.	0	7
57	m	3300	35.5	1171.5	137000	.	.	353	10	97	7	0	1	0	0	1	0	0	1	0	0	0	0	0	0	0	0	3	10	37.8	97	htn	0	0	1	0	0	0	0	0	1		.	0	9
52	f	6500	23.5	1527.5	284000	70	.	859	7	88	3	0	1	0	1	1	0	0	1	0	0	0	0	0	0	0	0	4	7	37.5	88	DM	0	1	0	0	0	0	0	0	1		.	0	15
32	m	7400	20.9	1546.6	153000	66	.	835	7	91	5	0	1	1	0	0	0	1	0	0	0	0	0	1	0	0	0	4	7	38	91	asthma-pneumonia	1	0	0	0	0	0	0	0	1		8	0	11
62	m	6700	40.6	2720.2	184000	42	23	.	14	92	9	0	1	0	0	0	0	1	1	1	0	0	0	0	0	0	0	4	14	37.8	92	ihd	0	0	0	1	0	0	0	0	1		.	0	11
50	m	5600	22.4	1254.4	176000	15	38	567	6	94	6	0	1	1	0	0	0	1	1	0	0	0	0	0	0	0	0	4	6	38.8	94	dm	0	1	0	0	0	0	0	0	1		2	0	6
30	m	4800	22.2	1065.6	248000	70	.	394	8	94	7	0	1	0	0	0	1	1	1	0	0	0	0	0	0	0	0	4	8	37.4	94	Hepatitis B, UC	0	0	0	0	0	0	0	1	1	ulcerative colitis, hepatitis B	1	0	5
37	m	6800	18.5	1258	178000	44	.	573	7	97	7	0	1	1	1	0	0	1	0	0	0	0	1	0	0	0	0	5	7	37.5	97	ihd	0	0	0	1	0	0	0	0	1		.	0	7
55	m	3500	24.3	850.5	134000	18	.	261	3	96	13	0	1	0	0	1	0	1	1	1	0	0	0	0	0	0	0	5	3	37.5	96	ihd	0	0	0	1	0	0	0	0	1		1	0	9
63	m	3400	16.4	557.6	123000	28	41	650	6	99	14	9	1	0	1	1	0	1	1	1	0	0	0	0	0	0	0	6	6	39	99	HTN	0	0	1	0	0	0	0	0	1		16	1	15
75	f	4800	34	1632	271000	37	29	358	5	95	7	0	0	0	0	0	0	1	1	0	0	0	0	0	0	0	0	2	5	37	95	HTN, IHD	0	0	1	1	0	0	0	0	2		.	0	7
74	f	5600	15.3	856.8	218000	95	.	.	7	90	9	0	0	0	0	0	0	1	1	0	0	0	0	0	0	0	0	2	7	37	90	DM, IHD	0	1	0	1	0	0	0	0	2		.	0	12
48	f	7600	26	1976	216000	18	47	363	3	.	6	0	1	1	0	0	0	1	0	0	0	0	0	0	0	0	0	3	3	36.8		dm-htn	0	1	1	0	0	0	0	0	2		.	0	11
63	f	4800	12.3	590.4	212000	41	106	831	4	78	21	15	1	0	0	0	0	1	1	0	0	0	0	0	0	0	0	3	4	38	78	HTN, DM	0	1	1	0	0	0	0	0	2		27	0	21
64	f	5100	20.7	1055.7	188000	86	.	992	20	87	10	0	0	0	0	1	0	1	0	1	0	0	0	0	0	0	0	3	20	37	87	dm-htn	0	1	1	0	0	0	0	0	2		.	0	20
71	f	8400	8.8	739.2	165000	65	.	855	14	91	10	0	1	0	0	0	0	1	1	0	0	0	0	0	0	0	0	3	14	37.8	91	htn- old tb	1	0	1	0	0	0	0	0	2	old TB	.	0	15
62	f	6200	15	930	193000	71	.	977	12	89	10	1	1	0	0	0	0	1	1	0	0	0	0	0	0	0	0	3	12	37.5	89	DM,HTN	0	1	1	0	0	0	0	0	2		16	0	15
56	f	6200	34.2	2120.4	277000	33	.	.	7	96	3	0	1	0	0	1	0	0	1	0	0	0	0	0	0	0	0	3	7	37	96	dm-htn	0	1	1	0	0	0	0	0	2		.	0	8
54	m	2200	42.8	941.6	131000	.	6.6	282	4	96	15	2	0	1	0	1	0	0	0	1	0	0	0	0	0	0	0	3	4	36.5	96	dm-htn	0	1	1	0	0	0	0	0	2		14	0	12
60	m	7500	19.7	1477.5	213000	75	42	.	10	.	14	0	1	0	0	0	0	0	1	0	0	0	0	0	1	0	0	3	10	37.9		asthma-htn	1	0	1	0	0	0	0	0	2		14	0	9
53	m	5200	17.5	910	223000	33	.	310	7	95	7	0	1	1	0	0	0	0	1	0	0	0	0	0	0	0	0	3	7	37.5	95	ckd-htn	0	0	1	0	0	0	1	0	2		.	0	8
60	m	7100	18.7	1327.7	98000	21	36	1051	10	88	4	0	1	1	0	1	0	0	1	0	0	0	0	0	0	0	0	4	10	38.1	88	dm-htn	0	1	1	0	0	0	0	0	2		.	0	20
86	m	4300	23.2	997.6	158000	15	.	408	10	91	5	0	1	0	0	1	0	1	0	0	0	0	1	0	0	0	0	4	10	36.8	91	HTN, IHD	0	0	1	1	0	0	0	0	2		.	0	8
70	f	5700	21.3	1214.1	173000	34	.	.	7	85	4	0	1	1	0	1	0	1	0	0	0	0	1	0	0	0	0	5	7	37.8	85	asthma-htn	1	0	1	0	0	0	0	0	2	asthma	.	0	11
65	f	7200	21.1	1519.2	166000	51	.	379	6	95	10	0	1	1	0	0	0	1	1	0	0	0	1	0	0	0	0	5	6	36.6	95	dm-crohn	0	1	0	0	0	0	0	1	2	crohn disease	18	0	9
64	f	5400	30.6	1652.4	146000	62	.	699	7	92	6	0	1	1	0	0	0	1	1	0	0	1	0	0	0	0	0	5	7	36.8	92	dm-htn	0	1	1	0	0	0	0	0	2		.	0	6
72	m	5000	16.4	820	71000	33	26	544	2	96	14	6	1	0	0	0	0	0	1	0	0	0	0	0	0	0	0	2	2	38.5	96	esrd-sle-htn	0	0	1	0	0	0	1	1	3	SLE	24	0	6
78	m	5600	25.9	1450.4	171000	67	.	434	10	90	9	0	0	0	0	0	0	1	1	0	0	0	0	0	0	0	0	2	10	36.8	90	dm-htn-cabg	0	1	1	1	0	0	0	0	3		.	1	14
75	m	7400	11.7	865.8	303000	30	.	383	1	94	5	0	1	0	0	1	0	0	0	0	0	0	1	0	0	0	0	3	1	37	94	HTN,DM,IHD	0	1	1	1	0	0	0	0	3		.	0	8
52	m	8000	11.5	920	299000	89	.	599	7	91	12	0	1	1	1	0	0	0	1	0	0	0	1	0	0	0	0	5	7	38.3	91	dm-htn-ihd-cva	0	1	1	1	1	0	0	0	4		.	0	13
49	f	3700	37.8	1398.6	179000	.	35	390	.	.	1	.	.	.	.	.	.	.	.	.	.	.	.	.	.	.	.	.	.	.	.	.	.	.	.	.	.	.	.	.	.	.	.	1	8
69	f	5400	6.4	345.6	297000	48	125	703	.	.	.	.	.	.	.	.	.	.	.	.	.	.	.	.	.	.	.	.	.	.	.	.	.	.	.	.	.	.	.	.	.	.	26	1	24
72	f	7200	15.6	1123.2	277000	60	.	1763	.	.	.	.	.	.	.	.	.	.	.	.	.	.	.	.	.	.	.	.	.	.	.	.	.	.	.	.	.	.	.	.	.	.	20	0	20
42	m	4500	22	990	115000	27	.	.	.	.	3	.	.	.	.	.	.	.	.	.	.	.	.	.	.	.	.	.	.	.	.	.	.	.	.	.	.	.	.	.	.	.	.	1	11
64	m	7800	7.4	577.2	164000	48	146	729	.	.	.	.	.	.	.	.	.	.	.	.	.	.	.	.	.	.	.	.	.	.	.	.	.	.	.	.	.	.	.	.	.	.	13	1	19
35	m	4900	25.6	1254.4	230000	28	12	.	.	.	4	.	.	.	.	.	.	.	.	.	.	.	.	.	.	.	.	.	.	.	.	.	.	.	.	.	.	.	.	.	.	.	.	0	6
40	m	6700	13.4	897.8	208000	46	.	.	.	.	.	.	.	.	.	.	.	.	.	.	.	.	.	.	.	.	.	.	.	.	.	.	.	.	.	.	.	.	.	.	.	.	38	0	25
